# Supplementary material for: Single shot laser writing with sub-nanosecond and nanosecond bursts of femtosecond pulses
Source: Sci Rep. 2017 Nov 29;7:16563. doi: 10.1038/s41598-017-16850-z (PMC5707357; doi:10.1038/s41598-017-16850-z)
Supplement: Supplementary file 1 — Video S1 [file 41598_2017_16850_MOESM1_ESM.zip]

Archive with 3 entries (2 files):
- Tr_ strain Ellipsoid2 SiO2 300ps -1.avi
- __MACOSX/
- __MACOSX/._Tr_ strain Ellipsoid2 SiO2 300ps -1.avi
